# Supplementary material for: Uncovering Rare Structural Chromosomal Rearrangements: Insights from Molecular Cytogenetics
Source: Int J Mol Sci. 2025 Sep 12;26(18):8886. doi: 10.3390/ijms26188886 (PMC12469836; doi:10.3390/ijms26188886)
Supplement: Supplementary file 1 [file ijms-26-08886-s001.zip]

Archive with 17 entries (17 files):
- Supplementary Figure 1.tif
- Supplementary Figure 10.tif
- Supplementary Figure 11.PNG
- Supplementary Figure 12 raw DAPI of Figure 5B.tif
- Supplementary Figure 13.tif
- Supplementary Figure 14 raw DAPI of Suppl Fig 13.tif
- Supplementary Figure 15.tif
- Supplementary Figure 16 raw DAPI of Suppl Fig 15.tif
- Supplementary Figure 2.tif
- Supplementary Figure 3.tif
- Supplementary Figure 4.tif
- Supplementary Figure 5.tif
- Supplementary Figure 6.tif
- Supplementary Figure 7.tif
- Supplementary Figure 8.tif
- Supplementary Figure 9.tif
- US11283930_252637024782_S01_H.tif
